# Supplementary material for: Comprehensive analysis of tumor necrosis factor-α-inducible protein 8-like 2 (TIPE2): A potential novel pan-cancer immune checkpoint
Source: Comput Struct Biotechnol J. 2022 Sep 17;20:5226–34. doi: 10.1016/j.csbj.2022.09.021 (PMC9508481; doi:10.1016/j.csbj.2022.09.021)
Supplement: Supplementary data 7 [file mmc7.xlsx]

## Sheet: Sheet1
Table 1, GSEA report of TNFAIP8L2 in cancers
GSEA_report_for_Low_expression
Name	Size	ES	NES	NOM p-val	FDR q-val	Fwer p-val	Rank at Max
KEGG_AMINOACYL_TRNA_BIOSYNTHESIS	41	0.611819	1.68789	0.0252101	0.707815	0.541	6755
KEGG_GLYCOSYLPHOSPHATIDYLINOSITOL_GPI_ANCHOR_BIOSYNTHESIS	25	0.569039	1.65688	0.0294695	0.254885	0.601	8775
KEGG_RNA_DEGRADATION	56	0.527888	1.6585	0.0319361	0.292883	0.594	8393
KEGG_PROPANOATE_METABOLISM	32	0.574903	1.6991	0.0327198	1	0.515	6022
KEGG_VALINE_LEUCINE_AND_ISOLEUCINE_BIOSYNTHESIS	11	0.701017	1.66683	0.0340681	0.330613	0.579	6755
KEGG_PYRUVATE_METABOLISM	40	0.511112	1.67497	0.0345528	0.389564	0.571	4681
KEGG_ARGININE_AND_PROLINE_METABOLISM	54	0.456169	1.61841	0.0366379	0.236077	0.677	3974
KEGG_N_GLYCAN_BIOSYNTHESIS	46	0.496072	1.61922	0.0406504	0.260672	0.674	6502
KEGG_TERPENOID_BACKBONE_BIOSYNTHESIS	15	0.661342	1.62381	0.0422535	0.284121	0.664	4015
KEGG_ONE_CARBON_POOL_BY_FOLATE	17	0.561974	1.52116	0.0446247	0.320655	0.817	7586
GSEA_report_for_High_expression
Name	Size	ES	NES	NOM p-val	FDR q-val	Fwer p-val	Rank at Max
KEGG_CYTOKINE_CYTOKINE_RECEPTOR_INTERACTION	263	-0.722848	-2.77763	0	0	0	3118
KEGG_CELL_ADHESION_MOLECULES_CAMS	131	-0.777758	-2.72903	0	0	0	1860
KEGG_HEMATOPOIETIC_CELL_LINEAGE	85	-0.826198	-2.63322	0	0	0	1934
KEGG_NATURAL_KILLER_CELL_MEDIATED_CYTOTOXICITY	132	-0.727221	-2.62325	0	0	0	1994
KEGG_CHEMOKINE_SIGNALING_PATHWAY	187	-0.68873	-2.59116	0	0	0	3118
KEGG_AUTOIMMUNE_THYROID_DISEASE	50	-0.888702	-2.55826	0	0	0	790
KEGG_LEISHMANIA_INFECTION	70	-0.832156	-2.50699	0	0	0	1259
KEGG_ANTIGEN_PROCESSING_AND_PRESENTATION	81	-0.782614	-2.49482	0	0	0	1214
KEGG_TOLL_LIKE_RECEPTOR_SIGNALING_PATHWAY	102	-0.685539	-2.44241	0	0	0	3002
KEGG_VIRAL_MYOCARDITIS	68	-0.759045	-2.43334	0	0	0	2924
KEGG_FC_EPSILON_RI_SIGNALING_PATHWAY	79	-0.645718	-2.42747	0	0	0	1108
KEGG_LEUKOCYTE_TRANSENDOTHELIAL_MIGRATION	116	-0.655172	-2.41956	0	0	0	1826
KEGG_T_CELL_RECEPTOR_SIGNALING_PATHWAY	108	-0.692537	-2.41418	0	0	0	1954
KEGG_JAK_STAT_SIGNALING_PATHWAY	155	-0.622355	-2.41385	0	0	0	3002
KEGG_B_CELL_RECEPTOR_SIGNALING_PATHWAY	75	-0.712437	-2.39472	0	0	0	1949
KEGG_INTESTINAL_IMMUNE_NETWORK_FOR_IGA_PRODUCTION	45	-0.883678	-2.34662	0	0	0	1594
KEGG_TYPE_I_DIABETES_MELLITUS	41	-0.857633	-2.33345	0	4.45261e-05	0.001	1217
KEGG_GRAFT_VERSUS_HOST_DISEASE	37	-0.930045	-2.32398	0	4.20525e-05	0.001	1217
KEGG_ASTHMA	28	-0.909921	-2.27599	0	3.98392e-05	0.001	1050
KEGG_ALLOGRAFT_REJECTION	35	-0.938203	-2.27423	0	3.78472e-05	0.001	1217
KEGG_FC_GAMMA_R_MEDIATED_PHAGOCYTOSIS	96	-0.626595	-2.20585	0	8.00321e-05	0.002	1675
KEGG_NOD_LIKE_RECEPTOR_SIGNALING_PATHWAY	62	-0.653035	-2.20428	0	7.63942e-05	0.002	1896
KEGG_PRIMARY_IMMUNODEFICIENCY	35	-0.839945	-2.18086	0	0.000145808	0.003	1965
KEGG_LYSOSOME	121	-0.639713	-2.13384	0	0.000350987	0.008	2964
KEGG_PRION_DISEASES	35	-0.628663	-2.00971	0	0.00248302	0.038	1565
KEGG_APOPTOSIS	87	-0.529334	-1.9167	0.0019685	0.00830349	0.122	3578
KEGG_CYTOSOLIC_DNA_SENSING_PATHWAY	55	-0.540154	-1.87736	0.00197239	0.0122426	0.182	1478
KEGG_MAPK_SIGNALING_PATHWAY	267	-0.406541	-1.73074	0.00200401	0.0391052	0.438	2848
KEGG_COMPLEMENT_AND_COAGULATION_CASCADES	69	-0.573147	-1.86808	0.00392927	0.0131986	0.199	2979
KEGG_NEUROACTIVE_LIGAND_RECEPTOR_INTERACTION	271	-0.37631	-1.62078	0.00397614	0.0753512	0.656	2830
KEGG_DILATED_CARDIOMYOPATHY	90	-0.527262	-1.96081	0.00406504	0.00464809	0.07	5398
KEGG_VEGF_SIGNALING_PATHWAY	76	-0.445924	-1.77091	0.00413223	0.0294126	0.357	1783
KEGG_REGULATION_OF_ACTIN_CYTOSKELETON	212	-0.487013	-1.90538	0.00592885	0.00940908	0.139	4058
KEGG_VASCULAR_SMOOTH_MUSCLE_CONTRACTION	115	-0.433989	-1.71302	0.00595238	0.0433915	0.465	4273
KEGG_HYPERTROPHIC_CARDIOMYOPATHY_HCM	83	-0.483971	-1.81602	0.00617284	0.0209898	0.279	5398
KEGG_ACUTE_MYELOID_LEUKEMIA	57	-0.502238	-1.70596	0.0120482	0.0449581	0.48	3578
KEGG_ECM_RECEPTOR_INTERACTION	84	-0.584071	-1.89437	0.0121704	0.0103188	0.151	5343
KEGG_NEUROTROPHIN_SIGNALING_PATHWAY	126	-0.456995	-1.68704	0.0235294	0.0501499	0.519	3227
KEGG_CALCIUM_SIGNALING_PATHWAY	177	-0.349521	-1.49971	0.0236686	0.137758	0.847	4279
KEGG_FOCAL_ADHESION	199	-0.494618	-1.78752	0.0265306	0.0259899	0.33	5343
KEGG_GLYCOSPHINGOLIPID_BIOSYNTHESIS_GLOBO_SERIES	14	-0.606087	-1.65273	0.0271845	0.0623748	0.598	2851
KEGG_SYSTEMIC_LUPUS_ERYTHEMATOSUS	135	-0.53185	-1.75253	0.0277778	0.0333724	0.394	1085
KEGG_PATHOGENIC_ESCHERICHIA_COLI_INFECTION	55	-0.515402	-1.69339	0.0277778	0.048273	0.504	1648
KEGG_RENIN_ANGIOTENSIN_SYSTEM	16	-0.572965	-1.59695	0.0282828	0.086532	0.699	5318
KEGG_EPITHELIAL_CELL_SIGNALING_IN_HELICOBACTER_PYLORI_INFECTION	68	-0.452744	-1.59503	0.0320641	0.0856709	0.7	2964
KEGG_GLYCOSPHINGOLIPID_BIOSYNTHESIS_GANGLIO_SERIES	15	-0.560202	-1.51924	0.0495049	0.126287	0.826	2464
