# Supplementary material for: Comprehensive analysis of tumor necrosis factor-α-inducible protein 8-like 2 (TIPE2): A potential novel pan-cancer immune checkpoint
Source: Comput Struct Biotechnol J. 2022 Sep 17;20:5226–34. doi: 10.1016/j.csbj.2022.09.021 (PMC9508481; doi:10.1016/j.csbj.2022.09.021)
Supplement: Supplementary data 8 [file mmc8.xlsx]

## Sheet: Sheet1
Table S2, The main specificity and reliability of cells with TNFAIP8L2
ID	Main specificity	Main function	# Genes	Annotation reliability
1	Pancreatic cells	Digestion	148	High
2	Hepatocytes	Metabolism	205	High
3	Monocytes	Immune response regulation	114	Medium
4	Macrophages	Innate immune response	228	Medium
5	Muller glia cells	Visual perception	155	High
6	Erythroid cells	Oxygen transport	151	High
7	Non-specific	Mitochondria	481	High
8	Neurons & Oligodendrocytes	Synaptic function	719	Medium
9	Photoreceptor cells	Phototransduction	227	Medium
10	Non-specific	Unknown function	482	Very low
11	Alveolar cells	Smell perception	281	Low
12	Non-specific	Cell cycle regulation	294	Medium
13	Spermatocytes & Spermatogonia	Spermatogenesis	231	High
14	Adipocytes & Endothelial cells	Angiogenesis	354	Medium
15	Hepatocytes	Hemostasis	129	Medium
16	Pancreatic endocrine cells	Mixed function	171	Low
17	Intestinal endocrine cells	Hormone signaling	60	Medium
18	Syncytiotrophoblasts	Pregnancy hormone signaling	186	High
19	Monocytes & Neutrophils	Innate immune response	175	High
20	Spermatogonia & Spermatocytes	Spermatogenesis	181	High
21	Neurons & Oligodendrocytes	Neuronal signaling	589	Medium
22	Epithelial cell types	Mixed function	298	Medium
23	Spermatids	Flagellum & Golgi organization	311	Low
24	Non-specific	Transcription regulation	415	Medium
25	Spermatids	Spermatogenesis	458	Medium
26	Respiratory epithelial cells	Mucosal defense	293	Medium
27	Mucus-secreting cells	Mucin production	121	High
28	Keratinocytes	Keratinization	89	High
29	Early spermatids	Spermatogenesis	337	Medium
30	Mammary glandular cells	Lactation	85	Low
31	Spermatids	Spermatogenesis	413	Medium
32	Non-specific	Translation	175	High
33	Fibroblasts	ECM organization	171	High
34	Spermatids	Unknown function	366	Medium
35	Glandular cells	Unknown function	101	Low
36	Stromal cells	Cell proliferation	96	Medium
37	Myocytes	Muscle contraction	107	High
38	Extravillous trophoblasts	Unknown function	176	Medium
39	Non-specific	Basic cellular processes	586	Medium
40	Granulosa cells	Unknown function	316	Low
41	Macrophages	Immune response	307	Medium
42	Oligodendrocytes	Myelin sheath organization	385	High
43	Cardiomyocytes	Nuclear processes	192	Low
44	Endometrium	Transcription	491	Low
45	Enterocytes	Digestion	268	High
46	Photoreceptor cells	Phototransduction	209	High
47	Cytotrophoblasts	Unknown function	226	Medium
48	Smooth muscle cells	ECM organization	270	Medium
49	Ciliated cells	Cilium organization	457	High
50	Fibroblasts	ECM organization	441	High
51	Myeloid cells	Hemostasis	155	Low
52	Non-specific	Transcription	611	Medium
53	Intestinal epithelial cells	Unknown function	611	Medium
54	Cardiomyocytes	Muscle contraction	250	High
55	Plasma cells	Humoral immune response	379	High
56	Bipolar cells	Visual perception	199	High
57	B-cells	Immune response	204	High
58	T-cells	T-cell receptor	180	High
59	Non-specific	Transcription	354	Medium
60	Granulocytes	Receptor signaling	79	Medium
61	Squamous epithelial cells	Keratinization	176	High
62	Horizontal cells	Visual perception	204	High
63	NK-cells & T-cells	Immune response	362	High
64	Astrocytes	Nervous system maintenance	169	High
65	Plasmacytoid DCs	Unknown function	144	Low
66	Spermatocytes	Spermatogenesis	507	High
67	Proximal tubular cells	Tubular reabsorption	499	High
68	Oligodendrocytes	Mixed function	161	Medium
