# Supplementary material for: Comprehensive analysis of tumor necrosis factor-α-inducible protein 8-like 2 (TIPE2): A potential novel pan-cancer immune checkpoint
Source: Comput Struct Biotechnol J. 2022 Sep 17;20:5226–34. doi: 10.1016/j.csbj.2022.09.021 (PMC9508481; doi:10.1016/j.csbj.2022.09.021)
Supplement: Supplementary data 9 [file mmc9.xlsx]

## Sheet: Sheet1
Table S3, 15 nearest neighbours based on single cell type RNA expression
Neighbour	Description	Correlation	Cluster
NCKAP1L	NCK associated protein 1 like	0.8462	4
CEBPE	CCAAT enhancer binding protein epsilon	0.83	4
SIGLEC9	Sialic acid binding Ig like lectin 9	0.8234	4
ITGB2	Integrin subunit beta 2	0.8015	63
CYTH4	Cytohesin 4	0.8013	63
PPM1M	Protein phosphatase, Mg2+/Mn2+ dependent 1M	0.7909	63
SIGLEC7	Sialic acid binding Ig like lectin 7	0.7892	63
TYROBP	Transmembrane immune signaling adaptor TYROBP	0.7709	4
GIMAP2	GTPase, IMAP family member 2	0.7708	63
CCR1	C-C motif chemokine receptor 1	0.7644	4
FCGR1B	Fc fragment of IgG receptor Ib	0.7566	19
CD33	CD33 molecule	0.7552	4
CLEC6A	C-type lectin domain containing 6A	0.749	19
MYO1F	Myosin IF	0.7445	63
GPSM3	G protein signaling modulator 3	0.7431	63
