# Supplementary material for: Comprehensive analysis of tumor necrosis factor-α-inducible protein 8-like 2 (TIPE2): A potential novel pan-cancer immune checkpoint
Source: Comput Struct Biotechnol J. 2022 Sep 17;20:5226–34. doi: 10.1016/j.csbj.2022.09.021 (PMC9508481; doi:10.1016/j.csbj.2022.09.021)
Supplement: Supplementary data 10 [file mmc10.xlsx]

## Sheet: Sheet1
Table S4，Kaplan–Meier analysis by ENCORI
Cancer	CancerFullName	CancerNum	Median	coef	HR	pValue
UVM	Uveal Melanoma	80	0.85	1.64	5.17	0.00038
LGG	Brain Lower Grade Glioma	523	4.23	0.57	1.77	0.001
SKCM	Skin Cutaneous Melanoma	440	2.73	-0.42	0.66	0.0026
LAML	Acute Myeloid Leukemia	75	21.77	0.81	2.25	0.0056
THYM	Thymoma	118	19.99	-2.36	0.09	0.0067
KIRC	Kidney Renal Clear Cell Carcinoma	517	5.33	0.38	1.46	0.015
LUAD	Lung Adenocarcinoma	503	5.07	-0.36	0.7	0.016
ACC	Adrenocortical Carcinoma	79	1.29	-0.79	0.45	0.04
CESC	Cervical Squamous Cell Carcinoma and Endocervical Adenocarcinoma	306	2.52	-0.48	0.62	0.044
UCEC	Uterine Corpus Endometrial Carcinoma	537	2.26	-0.43	0.65	0.044
BRCA	Breast Invasive Carcinoma	1082	3.34	-0.32	0.72	0.051
SARC	Sarcoma	261	4.21	-0.39	0.68	0.055
HNSC	Head and Neck Squamous Cell Carcinoma	495	2.19	-0.25	0.78	0.071
THCA	Thyroid Carcinoma	509	2.17	-0.85	0.43	0.11
CHOL	Cholangiocarcinoma	36	2.65	-0.66	0.52	0.17
TGCT	Testicular Germ Cell Tumors	139	5.53	1.5	4.48	0.17
DLBC	Lymphoid Neoplasm Diffuse Large B-cell Lymphoma	47	29.88	-0.87	0.42	0.23
MESO	Mesothelioma	85	5.69	-0.29	0.75	0.23
LIHC	Liver Hepatocellular Carcinoma	369	1.73	0.19	1.21	0.28
ESCA	Esophageal Carcinoma	162	1.26	0.26	1.3	0.29
LUSC	Lung Squamous Cell Carcinoma	469	2.93	0.15	1.16	0.3
KIRP	Kidney Renal Papillary Cell Carcinoma	288	3.56	-0.3	0.74	0.32
PCPG	Pheochromocytoma and Paraganglioma	183	1.21	-0.45	0.64	0.54
PAAD	Pancreatic Adenocarcinoma	178	3.42	-0.11	0.89	0.59
BLCA	Bladder Urothelial Carcinoma	406	1.62	0.07	1.08	0.62
COAD	Colon Adenocarcinoma	447	1.83	0.1	1.1	0.64
KICH	Kidney Chromophobe	64	1.08	-0.21	0.81	0.75
OV	Ovarian Serous Cystadenocarcinoma	374	2.67	-0.04	0.96	0.77
READ	Rectum Adenocarcinoma	159	1.71	-0.11	0.9	0.79
PRAD	Prostate Adenocarcinoma	495	1.25	0.13	1.14	0.84
UCS	Uterine Carcinosarcoma	56	1.74	-0.05	0.95	0.89
STAD	Stomach Adenocarcinoma	365	2.57	-0.02	0.98	0.92
